# Supplementary material for: What Are the Most Effective Factors in Determining Future Exacerbations, Morbidity Weight, and Mortality in Patients with COPD Attack?
Source: Medicina (Kaunas). 2022 Jan 21;58(2):163. doi: 10.3390/medicina58020163 (PMC8880362; doi:10.3390/medicina58020163)
Supplement: Supplementary file 1 [file medicina-58-00163-s001.zip]

Archive with 1 entries (1 files):
- medicina-1480473-supplementary.pdf
